# Supplementary material for: The Impact of Genetic Relationship and Linkage Disequilibrium on Genomic Selection
Source: PLoS One. 2015 Jul 6;10(7):e0132379. doi: 10.1371/journal.pone.0132379 (PMC4493124; doi:10.1371/journal.pone.0132379)
Supplement: S1 Table — (XLSX) [file pone.0132379.s001.xlsx]

## Sheet: Sheet1
Supplementary Table S1 Prediction accuracy(rMG) obtained from the different combinations of NP and NM
Scenario and Trait	Npa	NMb
		100	200	400	800	1600	3200	6611	LSDc（α=0.05）
Scenario1_GDD	30	0.211179	0.260401	0.273906	0.274152	0.284122	0.281985	0.260111	0.0727351
	60	0.245533	0.312085	0.373526	0.388033	0.390124	0.394008	0.376431
	90	0.242771	0.362775	0.436915	0.468156	0.467351	0.482109	0.459116
	120	0.253144	0.374894	0.483368	0.528494	0.516748	0.527646	0.50762
	150	0.274677	0.409575	0.511965	0.585785	0.562277	0.575945	0.580364
	180	0.303761	0.410255	0.547d	0.617e	0.594643	0.591708	0.597814
Scenario1_PH	30	0.0929273	0.132363	0.163415	0.154261	0.151665	0.154023	0.1591	0.0819696
	60	0.120492	0.17324	0.227941	0.220491	0.2151	0.245469	0.241679
	90	0.105193	0.177661	0.276532	0.27591	0.272407	0.299612	0.29555
	120	0.126008	0.199244	0.284645	0.325436	0.317383	0.323265	0.344792
	150	0.157076	0.215742	0.318647	0.371723	0.37179	0.374223	0.39067
	180	0.15867	0.221344	0.332067	0.485153	0.39313	0.387463	0.42661
Scenario2_GDD	30	0.259671	0.285715	0.352341	0.359613	0.337001	0.346182	0.365594	0.0410228
	60	0.32793	0.376398	0.448487	0.46303	0.446937	0.462707	0.484732
	90	0.367835	0.432823	0.509613	0.517605	0.517727	0.53312	0.557706
	120	0.421042	0.473439	0.550724	0.564776	0.575465	0.581466	0.60637
	150	0.4576	0.516969	0.578001	0.594685	0.621345	0.622016	0.642467
	180	0.483153	0.550098	0.612416	0.609466	0.632122	0.642169	0.668232
Scenario2_PH	30	0.300043	0.331049	0.376829	0.361178	0.371256	0.377334	0.369114	0.038801
	60	0.368508	0.3954	0.474786	0.471323	0.471103	0.471725	0.496278
	90	0.412662	0.436426	0.515057	0.523341	0.541615	0.538653	0.553892
	120	0.471814	0.458513	0.548793	0.566682	0.580586	0.583656	0.596976
	150	0.519532	0.470322	0.560404	0.589871	0.605958	0.6021	0.617478
	180	0.564881	0.47618	0.557588	0.621761	0.61732	0.626012	0.641103
Scenario3_GDD	30	0.124195	0.138182	0.151802	0.162997	0.164588	0.184755	0.219928	0.0390939
	60	0.147118	0.158745	0.183531	0.208142	0.217807	0.233554	0.329247
	90	0.164874	0.170802	0.203964	0.234308	0.232094	0.265573	0.393852
	120	0.176217	0.179141	0.203628	0.250073	0.24242	0.279823	0.437409
	150	0.199837	0.175443	0.186842	0.242798	0.244258	0.286981	0.460908
	180	0.215662	0.180971	0.172367	0.241109	0.242121	0.288194	0.477729
Scenario3_PH	30	0.0889447	0.142648	0.17326	0.190574	0.194248	0.180672	0.232798	0.0470729
	60	0.118501	0.16394	0.228583	0.256934	0.256349	0.268238	0.347715
	90	0.132796	0.176707	0.260946	0.30202	0.287144	0.30761	0.420494
	120	0.161526	0.183968	0.276525	0.343212	0.328388	0.338694	0.467469
	150	0.21457	0.178279	0.281446	0.352637	0.348712	0.352868	0.506661
	180	0.247122	0.176171	0.285264	0.366024	0.362472	0.372667	0.54162
Scenario4_GDD	30	0.103081	0.148421	0.167634	0.16627	0.155884	0.176488	0.228925	0.040091
	60	0.14138	0.194293	0.22469	0.236988	0.228972	0.265614	0.29709
	90	0.152372	0.216994	0.259681	0.271153	0.275605	0.302428	0.350186
	120	0.169323	0.232351	0.281628	0.296579	0.308464	0.321823	0.375371
	150	0.183338	0.24126	0.289988	0.310035	0.3216	0.341976	0.385179
	180	0.189938	0.231844	0.291454	0.318398	0.321865	0.34682	0.40203
Scenario4_PH	30	0.093838	0.1631	0.177857	0.184145	0.191028	0.188885	0.234532	0.0319629
	60	0.118279	0.236872	0.242129	0.259449	0.270507	0.261523	0.324793
	90	0.148829	0.269572	0.271096	0.295008	0.314079	0.311591	0.378945
	120	0.161274	0.286356	0.285144	0.316788	0.338385	0.338594	0.402481
	150	0.180621	0.29735	0.288272	0.323259	0.344574	0.352256	0.425606
	180	0.200478	0.29921	0.287488	0.318152	0.347361	0.361904	0.44399
Scenario5_GDD	30	0.205719	0.229007	0.25428	0.272337	0.255448	0.274978	0.292188	0.0332698
	60	0.264019	0.289777	0.339375	0.357715	0.347069	0.369772	0.396243
	90	0.292768	0.311421	0.390317	0.41649	0.409401	0.423979	0.459266
	120	0.31892	0.335021	0.418972	0.454855	0.442723	0.465375	0.507011
	150	0.346999	0.35371	0.438752	0.478743	0.469479	0.488183	0.533816
	180	0.380874	0.370194	0.453439	0.495279	0.491606	0.520148	0.563162
Scenario5_PH	30	0.158364	0.218376	0.251206	0.230363	0.253203	0.24939	0.280793	0.0356275
	60	0.196686	0.272917	0.32312	0.330029	0.349197	0.347596	0.359004
	90	0.20457	0.290782	0.363152	0.377334	0.388073	0.397232	0.421975
	120	0.227155	0.298814	0.396527	0.418223	0.423265	0.430458	0.464906
	150	0.258882	0.301602	0.406881	0.440535	0.444057	0.451921	0.496241
	180	0.296322	0.308272	0.41749	0.459088	0.469781	0.473933	0.524646
Scenario6_GDD	30	0.177576	0.205331	0.224924	0.225755	0.223882	0.21985	0.247731	0.0478042
	60	0.215727	0.252131	0.29394	0.291985	0.293179	0.307094	0.342025
	90	0.243112	0.267909	0.335147	0.343763	0.345655	0.355863	0.400813
	120	0.262247	0.284276	0.364104	0.384117	0.379403	0.409742	0.450895
	150	0.285959	0.309649	0.386985	0.402879	0.411517	0.433995	0.48292
	180	0.300848	0.313923	0.393357	0.423471	0.432049	0.460947	0.517644
Scenario6_PH	30	0.0810652	0.137121	0.178981	0.159114	0.170617	0.155965	0.204526	0.0466804
	60	0.10403	0.186233	0.225834	0.222081	0.237803	0.23739	0.264821
	90	0.11546	0.207144	0.260607	0.25905	0.269421	0.284046	0.31426
	120	0.132022	0.223508	0.291078	0.296028	0.302073	0.31136	0.36019
	150	0.159176	0.226904	0.298383	0.319833	0.327994	0.331985	0.38934
	180	0.179991	0.227585	0.308487	0.338559	0.347273	0.352208	0.41892
Scenario7_GDD	30	0.196607	0.222502	0.254111	0.282942	0.259648	0.292936	0.299287	0.0437048
	60	0.271667	0.287614	0.350808	0.379804	0.359156	0.385608	0.412479
	90	0.298645	0.311466	0.407481	0.440036	0.425679	0.44356	0.478195
	120	0.329313	0.341285	0.433473	0.475233	0.459423	0.476861	0.524963
	150	0.355765	0.358243	0.453391	0.501374	0.483722	0.497387	0.548856
	180	0.397363	0.382617	0.471675	0.514857	0.505316	0.532406	0.573594
Scenario7_PH	30	0.19927	0.264335	0.290708	0.26908	0.293402	0.294119	0.326252	0.0469541
	60	0.252124	0.317789	0.377537	0.387412	0.405648	0.401907	0.412998
	90	0.256718	0.333941	0.423993	0.439262	0.449909	0.453108	0.48748
	120	0.283082	0.337718	0.456403	0.480813	0.484697	0.490267	0.524763
	150	0.316033	0.340737	0.465185	0.499561	0.500978	0.511598	0.555086
	180	0.357649	0.3477	0.47252	0.513698	0.528217	0.533204	0.578163
a number of individual in training populaiotn; b number of markers; c Approximate least significant difference at α = 0.05; d Accuracy values set in bold font are not significantly different from the highest value within each Scenario; e Highest rMG within each Scenario is set in bold font and underlined.
